# Supplementary material for: Do Bat Gantries and Underpasses Help Bats Cross Roads Safely?
Source: PLoS One. 2012 Jun 13;7(6):e38775. doi: 10.1371/journal.pone.0038775 (PMC3374807; doi:10.1371/journal.pone.0038775)
Supplement: Appendix S1 — Photographs of study sites. (ZIP) [file pone.0038775.s001.zip]

Archive with 1 entries (1 files):
- Berthinussen & Altringham App S1 revised.docx
